# Supplementary material for: Mental Health Factors Related to Quality of Life in Older Adults Using Long-Term Care Services in Mexico
Source: Healthcare (Basel). 2025 Oct 31;13(21):2769. doi: 10.3390/healthcare13212769 (PMC12608625; doi:10.3390/healthcare13212769)
Supplement: Supplementary file 1 [file healthcare-13-02769-s001.zip]

Archive with 1 entries (1 files):
- healthcare-3872793-supplementary.pdf
